# Supplementary material for: COL10A1+ fibroblasts promote colorectal cancer metastasis and M2 macrophage polarization with pan-cancer relevance
Source: J Exp Clin Cancer Res. 2025 Aug 18;44:243. doi: 10.1186/s13046-025-03510-8 (PMC12360028; doi:10.1186/s13046-025-03510-8)
Supplement: Supplementary file 4 — Supplementary Material 4 [file 13046_2025_3510_MOESM4_ESM.xlsx]

## Sheet: S1
Supplementary Table 1. Clinical characteristics of 35 paired tumor and adjacent non-tumor CRC tissue samples.
PatientID	Age	Sex	TNM_Stage
Patient 01	65	Male	I
Patient 02	58	Male	I
Patient 03	72	Male	I
Patient 04	49	Female	I
Patient 05	62	Male	I
Patient 06	55	Female	II
Patient 07	68	Male	II
Patient 08	60	Female	II
Patient 09	75	Male	II
Patient 10	53	Male	II
Patient 11	47	Male	II
Patient 12	70	Female	II
Patient 13	59	Male	II
Patient 14	63	Female	II
Patient 15	66	Male	II
Patient 16	57	Female	III
Patient 17	69	Female	III
Patient 18	52	Female	III
Patient 19	74	Male	III
Patient 20	61	Female	III
Patient 21	65	Male	III
Patient 22	48	Female	III
Patient 23	72	Male	III
Patient 24	54	Male	III
Patient 25	67	Male	III
Patient 26	58	Female	III
Patient 27	71	Male	III
Patient 28	63	Female	III
Patient 29	60	Male	IV
Patient 30	55	Female	IV
Patient 31	68	Male	IV
Patient 32	50	Male	IV
Patient 33	73	Male	IV
Patient 34	64	Female	IV
Patient 35	59	Male	IV

## Sheet: S2
Supplementary Table 2. Overview of single-cell and spatial transcriptomic datasets used for pan-cancer analysis.
Sample Number	TNM_Stage	Age	Sex	Sample Type	Cancer Type	Data Types	Platform	Species	Dataset	PMID
1	I	80-85	Male	Primary tumor	Colorectal cancer	Single cell transcriptome	10X	Human	E-MTAB-8107	32561858
2	I	80-85	Male	Primary tumor	Colorectal cancer	Single cell transcriptome	10X	Human	E-MTAB-8107	32561858
3	II	80-85	Male	Primary tumor	Colorectal cancer	Single cell transcriptome	10X	Human	E-MTAB-8107	32561858
4	II	80-85	Male	Primary tumor	Colorectal cancer	Single cell transcriptome	10X	Human	E-MTAB-8107	32561858
5	II	80-85	Male	Primary tumor	Colorectal cancer	Single cell transcriptome	10X	Human	E-MTAB-8107	32561858
6	II	80-85	Male	Primary tumor	Colorectal cancer	Single cell transcriptome	10X	Human	E-MTAB-8107	32561858
7	II	80-85	Female	Primary tumor	Colorectal cancer	Single cell transcriptome	10X	Human	E-MTAB-8107	32561858
8	II	80-85	Female	Primary tumor	Colorectal cancer	Single cell transcriptome	10X	Human	E-MTAB-8107	32561858
9	III	86-90	Female	Primary tumor	Colorectal cancer	Single cell transcriptome	10X	Human	E-MTAB-8107	32561858
10	III	86-90	Female	Primary tumor	Colorectal cancer	Single cell transcriptome	10X	Human	E-MTAB-8107	32561858
11	III	76-80	Female	Primary tumor	Colorectal cancer	Single cell transcriptome	10X	Human	E-MTAB-8107	32561858
12	III	76-80	Female	Primary tumor	Colorectal cancer	Single cell transcriptome	10X	Human	E-MTAB-8107	32561858
13	IV	50-55	Female	Primary tumor	Colorectal cancer	Single cell transcriptome	10X	Human	E-MTAB-8107	32561858
14	IV	50-55	Female	Primary tumor	Colorectal cancer	Single cell transcriptome	10X	Human	E-MTAB-8107	32561858
15	I	67	Female	Primary tumor	Colorectal cancer	Single cell transcriptome	10X	Human	GSE132465	32451460
16	I	48	Female	Primary tumor	Colorectal cancer	Single cell transcriptome	10X	Human	GSE132465	32451460
17	II	64	Female	Primary tumor	Colorectal cancer	Single cell transcriptome	10X	Human	GSE132465	32451460
18	II	58	Female	Primary tumor	Colorectal cancer	Single cell transcriptome	10X	Human	GSE132465	32451460
19	II	75	Male	Primary tumor	Colorectal cancer	Single cell transcriptome	10X	Human	GSE132465	32451460
20	II	77	Female	Primary tumor	Colorectal cancer	Single cell transcriptome	10X	Human	GSE132465	32451460
21	II	56	Male	Primary tumor	Colorectal cancer	Single cell transcriptome	10X	Human	GSE132465	32451460
22	II	63	Female	Primary tumor	Colorectal cancer	Single cell transcriptome	10X	Human	GSE132465	32451460
23	III	38	Female	Primary tumor	Colorectal cancer	Single cell transcriptome	10X	Human	GSE132465	32451460
24	III	66	Male	Primary tumor	Colorectal cancer	Single cell transcriptome	10X	Human	GSE132465	32451460
25	III	69	Male	Primary tumor	Colorectal cancer	Single cell transcriptome	10X	Human	GSE132465	32451460
26	III	46	Male	Primary tumor	Colorectal cancer	Single cell transcriptome	10X	Human	GSE132465	32451460
27	III	68	Male	Primary tumor	Colorectal cancer	Single cell transcriptome	10X	Human	GSE132465	32451460
28	III	77	Male	Primary tumor	Colorectal cancer	Single cell transcriptome	10X	Human	GSE132465	32451460
29	III	59	Male	Primary tumor	Colorectal cancer	Single cell transcriptome	10X	Human	GSE132465	32451460
30	III	47	Male	Primary tumor	Colorectal cancer	Single cell transcriptome	10X	Human	GSE132465	32451460
31	III	80	Female	Primary tumor	Colorectal cancer	Single cell transcriptome	10X	Human	GSE132465	32451460
32	III	65	Female	Primary tumor	Colorectal cancer	Single cell transcriptome	10X	Human	GSE132465	32451460
33	III	76	Male	Primary tumor	Colorectal cancer	Single cell transcriptome	10X	Human	GSE132465	32451460
34	III	67	Female	Primary tumor	Colorectal cancer	Single cell transcriptome	10X	Human	GSE132465	32451460
35	III	83	Female	Primary tumor	Colorectal cancer	Single cell transcriptome	10X	Human	GSE132465	32451460
36	IV	51	Male	Primary tumor	Colorectal cancer	Single cell transcriptome	10X	Human	GSE132465	32451460
37	IV	57	Female	Primary tumor	Colorectal cancer	Single cell transcriptome	10X	Human	GSE132465	32451460
38	NA	64	FeMaleale	Normal	Colorectal cancer	Single cell transcriptome	10X	Human	GSE132465	32451460
39	NA	66	Male	Normal	Colorectal cancer	Single cell transcriptome	10X	Human	GSE132465	32451460
40	NA	83	FeMaleale	Normal	Colorectal cancer	Single cell transcriptome	10X	Human	GSE132465	32451460
41	NA	69	Male	Normal	Colorectal cancer	Single cell transcriptome	10X	Human	GSE132465	32451460
42	NA	58	FeMaleale	Normal	Colorectal cancer	Single cell transcriptome	10X	Human	GSE132465	32451460
43	NA	46	Male	Normal	Colorectal cancer	Single cell transcriptome	10X	Human	GSE132465	32451460
44	NA	67	FeMaleale	Normal	Colorectal cancer	Single cell transcriptome	10X	Human	GSE132465	32451460
45	NA	68	Male	Normal	Colorectal cancer	Single cell transcriptome	10X	Human	GSE132465	32451460
46	NA	75	Male	Normal	Colorectal cancer	Single cell transcriptome	10X	Human	GSE132465	32451460
47	NA	77	FeMaleale	Normal	Colorectal cancer	Single cell transcriptome	10X	Human	GSE132465	32451460
48	I	81	Male	Primary tumor	Colorectal cancer	Single cell transcriptome	10X	Human	GSE144735	32451460
49	II	52	Male	Primary tumor	Colorectal cancer	Single cell transcriptome	10X	Human	GSE144735	32451460
50	II	84	Male	Primary tumor	Colorectal cancer	Single cell transcriptome	10X	Human	GSE144735	32451460
51	II	81	Female	Primary tumor	Colorectal cancer	Single cell transcriptome	10X	Human	GSE144735	32451460
52	III	50	Female	Primary tumor	Colorectal cancer	Single cell transcriptome	10X	Human	GSE144735	32451460
53	IV	50	Female	Primary tumor	Colorectal cancer	Single cell transcriptome	10X	Human	GSE144735	32451460
54	IV	NA	Male	Primary tumor	Colorectal cancer	Single cell transcriptome	10X	Human	GSE144735	32451460
55	NA	81	Female	Normal	Colorectal cancer	Single cell transcriptome	10X	Human	GSE144735	32451460
56	NA	81	Male	Normal	Colorectal cancer	Single cell transcriptome	10X	Human	GSE144735	32451460
57	NA	50	Female	Normal	Colorectal cancer	Single cell transcriptome	10X	Human	GSE144735	32451460
58	NA	50	Female	Normal	Colorectal cancer	Single cell transcriptome	10X	Human	GSE144735	32451460
59	NA	52	Male	Normal	Colorectal cancer	Single cell transcriptome	10X	Human	GSE144735	32451460
60	NA	84	Male	Normal	Colorectal cancer	Single cell transcriptome	10X	Human	GSE144735	32451460
61	II	46	Female	Primary tumor	Colorectal cancer	Single cell transcriptome	10X	Human	GSE161277	35221332
62	II	53	Female	Primary tumor	Colorectal cancer	Single cell transcriptome	10X	Human	GSE161277	35221332
63	II	53	Female	Primary tumor	Colorectal cancer	Single cell transcriptome	10X	Human	GSE161277	35221332
64	II	53	Female	Primary tumor	Colorectal cancer	Single cell transcriptome	10X	Human	GSE161277	35221332
65	II	64	Male	Primary tumor	Colorectal cancer	Single cell transcriptome	10X	Human	GSE161277	35221332
66	II	64	Male	Primary tumor	Colorectal cancer	Single cell transcriptome	10X	Human	GSE161277	35221332
67	III	61	Male	Primary tumor	Colorectal cancer	Single cell transcriptome	10X	Human	GSE161277	35221332
68	III	61	Male	Primary tumor	Colorectal cancer	Single cell transcriptome	10X	Human	GSE161277	35221332
69	I	NA	Male	Primary tumor	Colorectal cancer	Single cell transcriptome	10X	Human	GSE166555	34409732
70	I	NA	Male	Primary tumor	Colorectal cancer	Single cell transcriptome	10X	Human	GSE166555	34409732
71	I	NA	Male	Primary tumor	Colorectal cancer	Single cell transcriptome	10X	Human	GSE166555	34409732
72	I	NA	Female	Primary tumor	Colorectal cancer	Single cell transcriptome	10X	Human	GSE166555	34409732
73	I	NA	Male	Primary tumor	Colorectal cancer	Single cell transcriptome	10X	Human	GSE166555	34409732
74	II	NA	Male	Primary tumor	Colorectal cancer	Single cell transcriptome	10X	Human	GSE166555	34409732
75	II	NA	Male	Primary tumor	Colorectal cancer	Single cell transcriptome	10X	Human	GSE166555	34409732
76	III	NA	Male	Primary tumor	Colorectal cancer	Single cell transcriptome	10X	Human	GSE166555	34409732
77	III	NA	Male	Primary tumor	Colorectal cancer	Single cell transcriptome	10X	Human	GSE166555	34409732
78	III	NA	Male	Primary tumor	Colorectal cancer	Single cell transcriptome	10X	Human	GSE166555	34409732
79	III	NA	Female	Primary tumor	Colorectal cancer	Single cell transcriptome	10X	Human	GSE166555	34409732
80	III	NA	Male	Primary tumor	Colorectal cancer	Single cell transcriptome	10X	Human	GSE166555	34409732
81	NA	NA	Male	Normal	Colorectal cancer	Single cell transcriptome	10X	Human	GSE166555	34409732
82	NA	NA	Male	Normal	Colorectal cancer	Single cell transcriptome	10X	Human	GSE166555	34409732
83	NA	NA	Male	Normal	Colorectal cancer	Single cell transcriptome	10X	Human	GSE166555	34409732
84	NA	NA	Male	Normal	Colorectal cancer	Single cell transcriptome	10X	Human	GSE166555	34409732
85	NA	NA	Male	Normal	Colorectal cancer	Single cell transcriptome	10X	Human	GSE166555	34409732
86	NA	NA	Male	Normal	Colorectal cancer	Single cell transcriptome	10X	Human	GSE166555	34409732
87	NA	NA	Female	Normal	Colorectal cancer	Single cell transcriptome	10X	Human	GSE166555	34409732
88	NA	NA	Male	Normal	Colorectal cancer	Single cell transcriptome	10X	Human	GSE166555	34409732
89	NA	NA	Female	Normal	Colorectal cancer	Single cell transcriptome	10X	Human	GSE166555	34409732
90	NA	NA	Male	Normal	Colorectal cancer	Single cell transcriptome	10X	Human	GSE166555	34409732
91	NA	NA	Female	Normal	Colorectal cancer	Single cell transcriptome	10X	Human	GSE166555	34409732
92	NA	NA	Male	Normal	Colorectal cancer	Single cell transcriptome	10X	Human	GSE166555	34409732
93	IV	46	Male	Primary tumor	Colorectal cancer	Single cell transcriptome	10X	Human	GSE178318	34489408
94	IV	39	Male	Primary tumor	Colorectal cancer	Single cell transcriptome	10X	Human	GSE178318	34489408
95	I	75	Male	Primary tumor	Colorectal cancer	Single cell transcriptome	10X	Human	GSE200997	35538548
96	I	72	Male	Primary tumor	Colorectal cancer	Single cell transcriptome	10X	Human	GSE200997	35538548
97	I	55	Male	Primary tumor	Colorectal cancer	Single cell transcriptome	10X	Human	GSE200997	35538548
98	I	66	Female	Primary tumor	Colorectal cancer	Single cell transcriptome	10X	Human	GSE200997	35538548
99	I	68	Female	Primary tumor	Colorectal cancer	Single cell transcriptome	10X	Human	GSE200997	35538548
100	II	80	Female	Primary tumor	Colorectal cancer	Single cell transcriptome	10X	Human	GSE200997	35538548
101	II	70	Male	Primary tumor	Colorectal cancer	Single cell transcriptome	10X	Human	GSE200997	35538548
102	II	64	Female	Primary tumor	Colorectal cancer	Single cell transcriptome	10X	Human	GSE200997	35538548
103	III	76	Female	Primary tumor	Colorectal cancer	Single cell transcriptome	10X	Human	GSE200997	35538548
104	III	37	Male	Primary tumor	Colorectal cancer	Single cell transcriptome	10X	Human	GSE200997	35538548
105	III	78	Male	Primary tumor	Colorectal cancer	Single cell transcriptome	10X	Human	GSE200997	35538548
106	III	38	Male	Primary tumor	Colorectal cancer	Single cell transcriptome	10X	Human	GSE200997	35538548
107	III	51	female	Primary tumor	Colorectal cancer	Single cell transcriptome	10X	Human	GSE200997	35538548
108	III	64	Male	Primary tumor	Colorectal cancer	Single cell transcriptome	10X	Human	GSE200997	35538548
109	III	68	Male	Primary tumor	Colorectal cancer	Single cell transcriptome	10X	Human	GSE200997	35538548
110	IV	83	Male	Primary tumor	Colorectal cancer	Single cell transcriptome	10X	Human	GSE200997	35538548
111	NA	NA	NA	Normal	Colorectal cancer	Single cell transcriptome	10X	Human	GSE200997	35538548
112	NA	NA	NA	Normal	Colorectal cancer	Single cell transcriptome	10X	Human	GSE200997	35538548
113	NA	NA	NA	Normal	Colorectal cancer	Single cell transcriptome	10X	Human	GSE200997	35538548
114	NA	NA	NA	Normal	Colorectal cancer	Single cell transcriptome	10X	Human	GSE200997	35538548
115	NA	NA	NA	Normal	Colorectal cancer	Single cell transcriptome	10X	Human	GSE200997	35538548
116	NA	NA	NA	Normal	Colorectal cancer	Single cell transcriptome	10X	Human	GSE200997	35538548
117	NA	NA	NA	Normal	Colorectal cancer	Single cell transcriptome	10X	Human	GSE200997	35538548
118	II	NA	Male	Primary tumor	Colorectal cancer	Single cell transcriptome	10X	Human	GSE221575	38253219
119	IV	NA	Female	Primary tumor	Colorectal cancer	Single cell transcriptome	10X	Human	GSE221575	38253219
120	I	90	Male	Primary tumor	Colorectal cancer	Single cell transcriptome	10X	Human	GSE178341	34450029
121	I	35	Male	Primary tumor	Colorectal cancer	Single cell transcriptome	10X	Human	GSE178341	34450029
122	II	52	Male	Primary tumor	Colorectal cancer	Single cell transcriptome	10X	Human	GSE178341	34450029
123	II	77	Male	Primary tumor	Colorectal cancer	Single cell transcriptome	10X	Human	GSE178341	34450029
124	II	77	Feamle	Primary tumor	Colorectal cancer	Single cell transcriptome	10X	Human	GSE178341	34450029
125	II	36	Feamle	Primary tumor	Colorectal cancer	Single cell transcriptome	10X	Human	GSE178341	34450029
126	II	78	Feamle	Primary tumor	Colorectal cancer	Single cell transcriptome	10X	Human	GSE178341	34450029
127	II	82	Male	Primary tumor	Colorectal cancer	Single cell transcriptome	10X	Human	GSE178341	34450029
128	II	62	Male	Primary tumor	Colorectal cancer	Single cell transcriptome	10X	Human	GSE178341	34450029
129	II	61	Male	Primary tumor	Colorectal cancer	Single cell transcriptome	10X	Human	GSE178341	34450029
130	II	61	Male	Primary tumor	Colorectal cancer	Single cell transcriptome	10X	Human	GSE178341	34450029
131	III	81	Male	Primary tumor	Colorectal cancer	Single cell transcriptome	10X	Human	GSE178341	34450029
132	III	62	Male	Primary tumor	Colorectal cancer	Single cell transcriptome	10X	Human	GSE178341	34450029
133	III	60	Feamle	Primary tumor	Colorectal cancer	Single cell transcriptome	10X	Human	GSE178341	34450029
134	III	59	Male	Primary tumor	Colorectal cancer	Single cell transcriptome	10X	Human	GSE178341	34450029
135	III	62	Feamle	Primary tumor	Colorectal cancer	Single cell transcriptome	10X	Human	GSE178341	34450029
136	III	50	Male	Primary tumor	Colorectal cancer	Single cell transcriptome	10X	Human	GSE178341	34450029
137	III	76	Male	Primary tumor	Colorectal cancer	Single cell transcriptome	10X	Human	GSE178341	34450029
138	III	72	Male	Primary tumor	Colorectal cancer	Single cell transcriptome	10X	Human	GSE178341	34450029
139	III	72	Male	Primary tumor	Colorectal cancer	Single cell transcriptome	10X	Human	GSE178341	34450029
140	III	48	Male	Primary tumor	Colorectal cancer	Single cell transcriptome	10X	Human	GSE178341	34450029
141	III	82	Feamle	Primary tumor	Colorectal cancer	Single cell transcriptome	10X	Human	GSE178341	34450029
142	III	58	Male	Primary tumor	Colorectal cancer	Single cell transcriptome	10X	Human	GSE178341	34450029
143	III	49	Male	Primary tumor	Colorectal cancer	Single cell transcriptome	10X	Human	GSE178341	34450029
144	III	35	Feamle	Primary tumor	Colorectal cancer	Single cell transcriptome	10X	Human	GSE178341	34450029
145	III	60	Male	Primary tumor	Colorectal cancer	Single cell transcriptome	10X	Human	GSE178341	34450029
146	III	56	Feamle	Primary tumor	Colorectal cancer	Single cell transcriptome	10X	Human	GSE178341	34450029
147	III	60	Male	Primary tumor	Colorectal cancer	Single cell transcriptome	10X	Human	GSE178341	34450029
148	III	51	Feamle	Primary tumor	Colorectal cancer	Single cell transcriptome	10X	Human	GSE178341	34450029
149	III	55	Feamle	Primary tumor	Colorectal cancer	Single cell transcriptome	10X	Human	GSE178341	34450029
150	III	91	Male	Primary tumor	Colorectal cancer	Single cell transcriptome	10X	Human	GSE178341	34450029
151	III	64	Feamle	Primary tumor	Colorectal cancer	Single cell transcriptome	10X	Human	GSE178341	34450029
152	III	70	Male	Primary tumor	Colorectal cancer	Single cell transcriptome	10X	Human	GSE178341	34450029
153	III	76	Feamle	Primary tumor	Colorectal cancer	Single cell transcriptome	10X	Human	GSE178341	34450029
154	III	53	Feamle	Primary tumor	Colorectal cancer	Single cell transcriptome	10X	Human	GSE178341	34450029
155	III	76	Feamle	Primary tumor	Colorectal cancer	Single cell transcriptome	10X	Human	GSE178341	34450029
156	III	84	Feamle	Primary tumor	Colorectal cancer	Single cell transcriptome	10X	Human	GSE178341	34450029
157	III	57	Male	Primary tumor	Colorectal cancer	Single cell transcriptome	10X	Human	GSE178341	34450029
158	III	71	Male	Primary tumor	Colorectal cancer	Single cell transcriptome	10X	Human	GSE178341	34450029
159	III	60	Male	Primary tumor	Colorectal cancer	Single cell transcriptome	10X	Human	GSE178341	34450029
160	III	72	Feamle	Primary tumor	Colorectal cancer	Single cell transcriptome	10X	Human	GSE178341	34450029
161	III	77	Feamle	Primary tumor	Colorectal cancer	Single cell transcriptome	10X	Human	GSE178341	34450029
162	III	61	Feamle	Primary tumor	Colorectal cancer	Single cell transcriptome	10X	Human	GSE178341	34450029
163	IV	71	Male	Primary tumor	Colorectal cancer	Single cell transcriptome	10X	Human	GSE178341	34450029
164	IV	67	Male	Primary tumor	Colorectal cancer	Single cell transcriptome	10X	Human	GSE178341	34450029
165	IV	81	Feamle	Primary tumor	Colorectal cancer	Single cell transcriptome	10X	Human	GSE178341	34450029
166	IV	81	Feamle	Primary tumor	Colorectal cancer	Single cell transcriptome	10X	Human	GSE178341	34450029
167	IV	89	Feamle	Primary tumor	Colorectal cancer	Single cell transcriptome	10X	Human	GSE178341	34450029
168	IV	89	Feamle	Primary tumor	Colorectal cancer	Single cell transcriptome	10X	Human	GSE178341	34450029
169	IV	42	Male	Primary tumor	Colorectal cancer	Single cell transcriptome	10X	Human	GSE178341	34450029
170	IV	73	Feamle	Primary tumor	Colorectal cancer	Single cell transcriptome	10X	Human	GSE178341	34450029
171	IV	58	Male	Primary tumor	Colorectal cancer	Single cell transcriptome	10X	Human	GSE178341	34450029
172	IV	61	Feamle	Primary tumor	Colorectal cancer	Single cell transcriptome	10X	Human	GSE178341	34450029
173	IV	59	Feamle	Primary tumor	Colorectal cancer	Single cell transcriptome	10X	Human	GSE178341	34450029
174	IV	73	Feamle	Primary tumor	Colorectal cancer	Single cell transcriptome	10X	Human	GSE178341	34450029
175	IV	47	Feamle	Primary tumor	Colorectal cancer	Single cell transcriptome	10X	Human	GSE178341	34450029
176	IV	62	Feamle	Primary tumor	Colorectal cancer	Single cell transcriptome	10X	Human	GSE178341	34450029
177	IV	52	Feamle	Primary tumor	Colorectal cancer	Single cell transcriptome	10X	Human	GSE178341	34450029
178	IV	47	Male	Primary tumor	Colorectal cancer	Single cell transcriptome	10X	Human	GSE178341	34450029
179	IV	71	Feamle	Primary tumor	Colorectal cancer	Single cell transcriptome	10X	Human	GSE178341	34450029
180	IV	60	Feamle	Primary tumor	Colorectal cancer	Single cell transcriptome	10X	Human	GSE178341	34450029
181	IV	69	Male	Primary tumor	Colorectal cancer	Single cell transcriptome	10X	Human	GSE178341	34450029
182	NA	67	Male	Normal	Colorectal cancer	Single cell transcriptome	10X	Human	GSE178341	34450029
183	NA	62	Male	Normal	Colorectal cancer	Single cell transcriptome	10X	Human	GSE178341	34450029
184	NA	60	Feamle	Normal	Colorectal cancer	Single cell transcriptome	10X	Human	GSE178341	34450029
185	NA	59	Male	Normal	Colorectal cancer	Single cell transcriptome	10X	Human	GSE178341	34450029
186	NA	62	Feamle	Normal	Colorectal cancer	Single cell transcriptome	10X	Human	GSE178341	34450029
187	NA	50	Male	Normal	Colorectal cancer	Single cell transcriptome	10X	Human	GSE178341	34450029
188	NA	52	Male	Normal	Colorectal cancer	Single cell transcriptome	10X	Human	GSE178341	34450029
189	NA	76	Male	Normal	Colorectal cancer	Single cell transcriptome	10X	Human	GSE178341	34450029
190	NA	72	Male	Normal	Colorectal cancer	Single cell transcriptome	10X	Human	GSE178341	34450029
191	NA	72	Male	Normal	Colorectal cancer	Single cell transcriptome	10X	Human	GSE178341	34450029
192	NA	48	Male	Normal	Colorectal cancer	Single cell transcriptome	10X	Human	GSE178341	34450029
193	NA	82	Feamle	Normal	Colorectal cancer	Single cell transcriptome	10X	Human	GSE178341	34450029
194	NA	58	Male	Normal	Colorectal cancer	Single cell transcriptome	10X	Human	GSE178341	34450029
195	NA	81	Feamle	Normal	Colorectal cancer	Single cell transcriptome	10X	Human	GSE178341	34450029
196	NA	49	Male	Normal	Colorectal cancer	Single cell transcriptome	10X	Human	GSE178341	34450029
197	NA	81	Feamle	Normal	Colorectal cancer	Single cell transcriptome	10X	Human	GSE178341	34450029
198	NA	35	Feamle	Normal	Colorectal cancer	Single cell transcriptome	10X	Human	GSE178341	34450029
199	NA	89	Feamle	Normal	Colorectal cancer	Single cell transcriptome	10X	Human	GSE178341	34450029
200	NA	42	Male	Normal	Colorectal cancer	Single cell transcriptome	10X	Human	GSE178341	34450029
201	NA	73	Feamle	Normal	Colorectal cancer	Single cell transcriptome	10X	Human	GSE178341	34450029
202	NA	58	Male	Normal	Colorectal cancer	Single cell transcriptome	10X	Human	GSE178341	34450029
203	NA	90	Male	Normal	Colorectal cancer	Single cell transcriptome	10X	Human	GSE178341	34450029
204	NA	60	Male	Normal	Colorectal cancer	Single cell transcriptome	10X	Human	GSE178341	34450029
205	NA	56	Feamle	Normal	Colorectal cancer	Single cell transcriptome	10X	Human	GSE178341	34450029
206	NA	60	Male	Normal	Colorectal cancer	Single cell transcriptome	10X	Human	GSE178341	34450029
207	NA	61	Feamle	Normal	Colorectal cancer	Single cell transcriptome	10X	Human	GSE178341	34450029
208	NA	35	Male	Normal	Colorectal cancer	Single cell transcriptome	10X	Human	GSE178341	34450029
209	NA	51	Feamle	Normal	Colorectal cancer	Single cell transcriptome	10X	Human	GSE178341	34450029
210	NA	55	Feamle	Normal	Colorectal cancer	Single cell transcriptome	10X	Human	GSE178341	34450029
211	NA	76	Feamle	Normal	Colorectal cancer	Single cell transcriptome	10X	Human	GSE178341	34450029
212	NA	77	Feamle	Normal	Colorectal cancer	Single cell transcriptome	10X	Human	GSE178341	34450029
213	NA	53	Feamle	Normal	Colorectal cancer	Single cell transcriptome	10X	Human	GSE178341	34450029
214	NA	62	Feamle	Normal	Colorectal cancer	Single cell transcriptome	10X	Human	GSE178341	34450029
215	NA	47	Male	Normal	Colorectal cancer	Single cell transcriptome	10X	Human	GSE178341	34450029
216	NA	69	Male	Normal	Colorectal cancer	Single cell transcriptome	10X	Human	GSE178341	34450029
217	NA	77	Feamle	Normal	Colorectal cancer	Single cell transcriptome	10X	Human	GSE178341	34450029
218	IV	58	Male	Liver metastases	Colorectal cancer	Single cell transcriptome	10X	Human	GSE178318	34489408
219	IV	65	Male	Liver metastases	Colorectal cancer	Single cell transcriptome	10X	Human	GSE178318	34489408
220	NA	NA	NA	Liver metastases	Colorectal cancer	Single cell transcriptome	10X	Human	GSE221575	38253219
221	NA	NA	NA	Liver metastases	Colorectal cancer	Single cell transcriptome	10X	Human	NA	36239989
222	NA	NA	NA	Liver metastases	Colorectal cancer	Single cell transcriptome	10X	Human	NA	36239989
223	NA	NA	NA	Liver metastases	Colorectal cancer	Single cell transcriptome	10X	Human	NA	36239989
224	NA	NA	NA	Liver metastases	Colorectal cancer	Single cell transcriptome	10X	Human	NA	36239989
225	NA	NA	NA	Liver metastases	Colorectal cancer	Single cell transcriptome	10X	Human	NA	36239989
226	NA	NA	NA	Liver metastases	Colorectal cancer	Single cell transcriptome	10X	Human	NA	36239989
227	NA	NA	NA	Liver metastases	Colorectal cancer	Single cell transcriptome	10X	Human	NA	36239989
228	NA	NA	NA	Primary tumor	Colorectal cancer	Single cell transcriptome	10X	Mouse	GSE229559	37768068
229	NA	NA	NA	Normal	Colorectal cancer	Single cell transcriptome	10X	Mouse	GSE198758	38036590
230	NA	NA	NA	Primary tumor	Colorectal cancer	Single cell transcriptome	10X	Mouse	GSE198758	38036590
231	NA	NA	NA	Primary tumor	Colorectal cancer	Single cell transcriptome	10X	Mouse	GSE198758	38036590
232	NA	NA	NA	Primary tumor	Colorectal cancer	Single cell transcriptome	10X	Mouse	GSE198758	38036590
233	NA	NA	NA	Normal	Colorectal cancer	Single cell transcriptome	10X	Mouse	GSE164908	35127377
234	NA	NA	NA	Primary tumor	Colorectal cancer	Single cell transcriptome	10X	Mouse	GSE164908	35127377
235	NA	NA	NA	Normal	Breast cancer	Single cell transcriptome	10X	Human	GSE161529	35322042
236	NA	NA	NA	Normal	Breast cancer	Single cell transcriptome	10X	Human	GSE161529	35322042
237	NA	NA	NA	Normal	Breast cancer	Single cell transcriptome	10X	Human	GSE161529	35322042
238	NA	NA	NA	Normal	Breast cancer	Single cell transcriptome	10X	Human	GSE161529	35322042
239	NA	NA	NA	Normal	Breast cancer	Single cell transcriptome	10X	Human	GSE161529	35322042
240	NA	NA	NA	Tumor	Breast cancer	Single cell transcriptome	10X	Human	GSE176078	39483921
241	NA	NA	NA	Tumor	Breast cancer	Single cell transcriptome	10X	Human	GSE176078	39483921
242	NA	NA	NA	Tumor	Breast cancer	Single cell transcriptome	10X	Human	GSE176078	39483921
243	NA	NA	NA	Tumor	Breast cancer	Single cell transcriptome	10X	Human	GSE176078	39483921
244	NA	NA	NA	Tumor	Breast cancer	Single cell transcriptome	10X	Human	GSE176078	39483921
245	NA	NA	NA	Tumor	Breast cancer	Single cell transcriptome	10X	Human	GSE176078	39483921
246	NA	NA	NA	Tumor	Breast cancer	Single cell transcriptome	10X	Human	GSE176078	39483921
247	NA	NA	NA	Tumor	Breast cancer	Single cell transcriptome	10X	Human	GSE176078	39483921
248	NA	NA	NA	Tumor	Breast cancer	Single cell transcriptome	10X	Human	GSE176078	39483921
249	NA	NA	NA	Tumor	Breast cancer	Single cell transcriptome	10X	Human	GSE176078	39483921
250	NA	NA	NA	Normal	Cervical cancer	Single cell transcriptome	10X	Human	E-MTAB-12305	35812401
251	NA	NA	NA	Normal	Cervical cancer	Single cell transcriptome	10X	Human	E-MTAB-12305	35812401
252	NA	NA	NA	Normal	Cervical cancer	Single cell transcriptome	10X	Human	E-MTAB-12305	35812401
253	NA	NA	NA	Tumor	Cervical cancer	Single cell transcriptome	10X	Human	E-MTAB-12305	35812401
254	NA	NA	NA	Tumor	Cervical cancer	Single cell transcriptome	10X	Human	E-MTAB-12305	35812401
255	NA	NA	NA	Tumor	Cervical cancer	Single cell transcriptome	10X	Human	E-MTAB-12305	35812401
256	NA	NA	NA	Tumor	Cervical cancer	Single cell transcriptome	10X	Human	E-MTAB-12305	35812401
257	NA	NA	NA	Normal	Esophageal cancer	Single cell transcriptome	10X	Human	GSE196756	NA
258	NA	NA	NA	Normal	Esophageal cancer	Single cell transcriptome	10X	Human	GSE196756	NA
259	NA	NA	NA	Normal	Esophageal cancer	Single cell transcriptome	10X	Human	GSE196756	NA
260	NA	NA	NA	Tumor	Esophageal cancer	Single cell transcriptome	10X	Human	GSE196756	NA
261	NA	NA	NA	Tumor	Esophageal cancer	Single cell transcriptome	10X	Human	GSE196756	NA
262	NA	NA	NA	Tumor	Esophageal cancer	Single cell transcriptome	10X	Human	GSE196756	NA
263	NA	NA	NA	Normal	Gastric Cancer	Single cell transcriptome	10X	Human	GSE167297	34385296
264	NA	NA	NA	Normal	Gastric Cancer	Single cell transcriptome	10X	Human	GSE167297	34385296
265	NA	NA	NA	Normal	Gastric Cancer	Single cell transcriptome	10X	Human	GSE167297	34385296
266	NA	NA	NA	Normal	Gastric Cancer	Single cell transcriptome	10X	Human	GSE167297	34385296
267	NA	NA	NA	Tumor	Gastric Cancer	Single cell transcriptome	10X	Human	GSE167297	34385296
268	NA	NA	NA	Tumor	Gastric Cancer	Single cell transcriptome	10X	Human	GSE167297	34385296
269	NA	NA	NA	Tumor	Gastric Cancer	Single cell transcriptome	10X	Human	GSE167297	34385296
270	NA	NA	NA	Tumor	Gastric Cancer	Single cell transcriptome	10X	Human	GSE167297	34385296
271	NA	NA	NA	Tumor	Gastric Cancer	Single cell transcriptome	10X	Human	GSE167297	34385296
272	NA	NA	NA	Tumor	Gastric Cancer	Single cell transcriptome	10X	Human	GSE167297	34385296
273	NA	NA	NA	Tumor	Gastric Cancer	Single cell transcriptome	10X	Human	GSE167297	34385296
274	NA	NA	NA	Tumor	Gastric Cancer	Single cell transcriptome	10X	Human	GSE167297	34385296
275	NA	NA	NA	Tumor	Gastric Cancer	Single cell transcriptome	10X	Human	GSE167297	34385296
276	NA	NA	NA	Tumor	Gastric Cancer	Single cell transcriptome	10X	Human	GSE167297	34385296
277	NA	NA	NA	Normal	Liver Cancer	Single cell transcriptome	10X	Human	GSE149614	35933472
278	NA	NA	NA	Normal	Liver Cancer	Single cell transcriptome	10X	Human	GSE149614	35933472
279	NA	NA	NA	Normal	Liver Cancer	Single cell transcriptome	10X	Human	GSE149614	35933472
280	NA	NA	NA	Normal	Liver Cancer	Single cell transcriptome	10X	Human	GSE149614	35933472
281	NA	NA	NA	Normal	Liver Cancer	Single cell transcriptome	10X	Human	GSE149614	35933472
282	NA	NA	NA	Normal	Liver Cancer	Single cell transcriptome	10X	Human	GSE149614	35933472
283	NA	NA	NA	Normal	Liver Cancer	Single cell transcriptome	10X	Human	GSE149614	35933472
284	NA	NA	NA	Normal	Liver Cancer	Single cell transcriptome	10X	Human	GSE149614	35933472
285	NA	NA	NA	Tumor	Liver Cancer	Single cell transcriptome	10X	Human	GSE149614	35933472
286	NA	NA	NA	Tumor	Liver Cancer	Single cell transcriptome	10X	Human	GSE149614	35933472
287	NA	NA	NA	Tumor	Liver Cancer	Single cell transcriptome	10X	Human	GSE149614	35933472
288	NA	NA	NA	Tumor	Liver Cancer	Single cell transcriptome	10X	Human	GSE149614	35933472
289	NA	NA	NA	Tumor	Liver Cancer	Single cell transcriptome	10X	Human	GSE149614	35933472
290	NA	NA	NA	Tumor	Liver Cancer	Single cell transcriptome	10X	Human	GSE149614	35933472
291	NA	NA	NA	Tumor	Liver Cancer	Single cell transcriptome	10X	Human	GSE149614	35933472
292	NA	NA	NA	Tumor	Liver Cancer	Single cell transcriptome	10X	Human	GSE149614	35933472
293	NA	NA	NA	Tumor	Liver Cancer	Single cell transcriptome	10X	Human	GSE149614	35933472
294	NA	NA	NA	Tumor	Liver Cancer	Single cell transcriptome	10X	Human	GSE149614	35933472
295	NA	NA	NA	Normal	Lung Cancer	Single cell transcriptome	10X	Human	GSE149614	35933472
296	NA	NA	NA	Normal	Lung Cancer	Single cell transcriptome	10X	Human	GSE149614	35933472
297	NA	NA	NA	Normal	Lung Cancer	Single cell transcriptome	10X	Human	GSE131907	32385277
298	NA	NA	NA	Normal	Lung Cancer	Single cell transcriptome	10X	Human	GSE131907	32385277
299	NA	NA	NA	Normal	Lung Cancer	Single cell transcriptome	10X	Human	GSE131907	32385277
300	NA	NA	NA	Normal	Lung Cancer	Single cell transcriptome	10X	Human	GSE131907	32385277
301	NA	NA	NA	Normal	Lung Cancer	Single cell transcriptome	10X	Human	GSE131907	32385277
302	NA	NA	NA	Normal	Lung Cancer	Single cell transcriptome	10X	Human	GSE131907	32385277
303	NA	NA	NA	Normal	Lung Cancer	Single cell transcriptome	10X	Human	GSE131907	32385277
304	NA	NA	NA	Normal	Lung Cancer	Single cell transcriptome	10X	Human	GSE131907	32385277
305	NA	NA	NA	Normal	Lung Cancer	Single cell transcriptome	10X	Human	GSE131907	32385277
306	NA	NA	NA	Tumor	Lung Cancer	Single cell transcriptome	10X	Human	GSE131907	32385277
307	NA	NA	NA	Tumor	Lung Cancer	Single cell transcriptome	10X	Human	GSE131907	32385277
308	NA	NA	NA	Tumor	Lung Cancer	Single cell transcriptome	10X	Human	GSE131907	32385277
309	NA	NA	NA	Tumor	Lung Cancer	Single cell transcriptome	10X	Human	GSE131907	32385277
310	NA	NA	NA	Tumor	Lung Cancer	Single cell transcriptome	10X	Human	GSE131907	32385277
311	NA	NA	NA	Tumor	Lung Cancer	Single cell transcriptome	10X	Human	GSE131907	32385277
312	NA	NA	NA	Tumor	Lung Cancer	Single cell transcriptome	10X	Human	GSE131907	32385277
313	NA	NA	NA	Tumor	Lung Cancer	Single cell transcriptome	10X	Human	GSE131907	32385277
314	NA	NA	NA	Tumor	Lung Cancer	Single cell transcriptome	10X	Human	GSE131907	32385277
315	NA	NA	NA	Tumor	Lung Cancer	Single cell transcriptome	10X	Human	GSE131907	32385277
316	NA	NA	NA	Tumor	Lung Cancer	Single cell transcriptome	10X	Human	GSE131907	32385277
317	NA	NA	NA	Normal	Ovarian cancer	Single cell transcriptome	10X	Human	GSE184880	35675036
318	NA	NA	NA	Normal	Ovarian cancer	Single cell transcriptome	10X	Human	GSE184880	35675036
319	NA	NA	NA	Normal	Ovarian cancer	Single cell transcriptome	10X	Human	GSE184880	35675036
320	NA	NA	NA	Normal	Ovarian cancer	Single cell transcriptome	10X	Human	GSE184880	35675036
321	NA	NA	NA	Normal	Ovarian cancer	Single cell transcriptome	10X	Human	GSE184880	35675036
322	NA	NA	NA	Tumor	Ovarian cancer	Single cell transcriptome	10X	Human	GSE184880	35675036
323	NA	NA	NA	Tumor	Ovarian cancer	Single cell transcriptome	10X	Human	GSE184880	35675036
324	NA	NA	NA	Tumor	Ovarian cancer	Single cell transcriptome	10X	Human	GSE184880	35675036
325	NA	NA	NA	Tumor	Ovarian cancer	Single cell transcriptome	10X	Human	GSE184880	35675036
326	NA	NA	NA	Tumor	Ovarian cancer	Single cell transcriptome	10X	Human	GSE184880	35675036
327	NA	NA	NA	Tumor	Ovarian cancer	Single cell transcriptome	10X	Human	GSE184880	35675036
328	NA	NA	NA	Tumor	Ovarian cancer	Single cell transcriptome	10X	Human	GSE184880	35675036
329	NA	NA	NA	Normal	Pancreatic cancer	Single cell transcriptome	10X	Human	GSE155698	36411320
330	NA	NA	NA	Normal	Pancreatic cancer	Single cell transcriptome	10X	Human	GSE155698	36411320
331	NA	NA	NA	Normal	Pancreatic cancer	Single cell transcriptome	10X	Human	GSE155698	36411320
332	NA	NA	NA	Tumor	Pancreatic cancer	Single cell transcriptome	10X	Human	GSE155698	36411320
333	NA	NA	NA	Tumor	Pancreatic cancer	Single cell transcriptome	10X	Human	GSE155698	36411320
334	NA	NA	NA	Tumor	Pancreatic cancer	Single cell transcriptome	10X	Human	GSE155698	36411320
335	NA	NA	NA	Tumor	Pancreatic cancer	Single cell transcriptome	10X	Human	GSE155698	36411320
336	NA	NA	NA	Tumor	Pancreatic cancer	Single cell transcriptome	10X	Human	GSE155698	36411320
337	NA	NA	NA	Tumor	Pancreatic cancer	Single cell transcriptome	10X	Human	GSE155698	36411320
338	NA	NA	NA	Tumor	Pancreatic cancer	Single cell transcriptome	10X	Human	GSE155698	36411320
339	NA	NA	NA	Tumor	Pancreatic cancer	Single cell transcriptome	10X	Human	GSE155698	36411320
340	NA	NA	NA	Tumor	Pancreatic cancer	Single cell transcriptome	10X	Human	GSE155698	36411320
341	NA	NA	NA	Tumor	Pancreatic cancer	Single cell transcriptome	10X	Human	GSE155698	36411320
342	NA	NA	NA	Tumor	Pancreatic cancer	Single cell transcriptome	10X	Human	GSE155698	36411320
343	NA	NA	NA	Tumor	Pancreatic cancer	Single cell transcriptome	10X	Human	GSE155698	36411320
344	NA	NA	NA	Tumor	Pancreatic cancer	Single cell transcriptome	10X	Human	GSE155698	36411320
345	NA	NA	NA	Tumor	Pancreatic cancer	Single cell transcriptome	10X	Human	GSE155698	36411320
346	NA	NA	NA	Tumor	Pancreatic cancer	Single cell transcriptome	10X	Human	GSE155698	36411320
347	NA	NA	NA	Tumor	Pancreatic cancer	Single cell transcriptome	10X	Human	GSE155698	36411320
348	NA	NA	NA	Normal	Prostate cancer	Single cell transcriptome	10X	Human	GSE181294	36750562
349	NA	NA	NA	Normal	Prostate cancer	Single cell transcriptome	10X	Human	GSE181294	36750562
350	NA	NA	NA	Normal	Prostate cancer	Single cell transcriptome	10X	Human	GSE181294	36750562
351	NA	NA	NA	Normal	Prostate cancer	Single cell transcriptome	10X	Human	GSE181294	36750562
352	NA	NA	NA	Normal	Prostate cancer	Single cell transcriptome	10X	Human	GSE181294	36750562
353	NA	NA	NA	Normal	Prostate cancer	Single cell transcriptome	10X	Human	GSE181294	36750562
354	NA	NA	NA	Tumor	Prostate cancer	Single cell transcriptome	10X	Human	GSE181294	36750562
355	NA	NA	NA	Tumor	Prostate cancer	Single cell transcriptome	10X	Human	GSE181294	36750562
356	NA	NA	NA	Tumor	Prostate cancer	Single cell transcriptome	10X	Human	GSE181294	36750562
357	NA	NA	NA	Tumor	Prostate cancer	Single cell transcriptome	10X	Human	GSE181294	36750562
358	NA	NA	NA	Tumor	Prostate cancer	Single cell transcriptome	10X	Human	GSE181294	36750562
359	NA	NA	NA	Tumor	Prostate cancer	Single cell transcriptome	10X	Human	GSE181294	36750562
360	III	73	Male	Primary tumor	Colorectal cancer	Spatial transcriptome	10X	Human	NA	34417225
361	III	67	Female	Primary tumor	Colorectal cancer	Spatial transcriptome	10X	Human	NA	34417225
362	III	72	Male	Primary tumor	Colorectal cancer	Spatial transcriptome	10X	Human	NA	34417225
363	III	68	Female	Primary tumor	Colorectal cancer	Spatial transcriptome	10X	Human	NA	34417225
364	NA	NA	NA	Primary tumor	Breast cancer	Spatial transcriptome	10X	Human	GSE203612	35931863
365	NA	NA	NA	Primary tumor	Cervical cancer	Spatial transcriptome	10X	Human	STDS0000113	NA
366	NA	NA	NA	Primary tumor	Gastric Cancer	Spatial transcriptome	10X	Human	GSE251950	39580151
367	NA	NA	NA	Primary tumor	Liver Cancer	Spatial transcriptome	10X	Human	GSE203612	35931863
368	NA	NA	NA	Primary tumor	Lung Cancer	Spatial transcriptome	10X	Human	E-MTAB-13530	NA
369	NA	NA	NA	Primary tumor	Ovarian cancer	Spatial transcriptome	10X	Human	GSE203612	35931863
370	NA	NA	NA	Primary tumor	Pancreatic cancer	Spatial transcriptome	10X	Human	GSE203612	35931863
371	NA	NA	NA	Primary tumor	Prostate cancer	Spatial transcriptome	10X	Human	STDS0000131	NA

## Sheet: S3
Supplementary Table 3. Summary of bulk transcriptomic datasets included in the pan-cancer multi-omics analysis.
Database	Tumor Group (n)	Normal Group (n)	Overall survival (n)	Relapse-free survival (n)	Sample Type	Cancer Type	Data Types	Platform	Species	PMID
TCGA+GTEx	633	359	620	235	Primary tumor	Colorectal cancer	Bulk transcriptome	Illumina HiSeq 2000/2500	Human	NA
GSE44076	98	148	0	0	Primary tumor	Colorectal cancer	Bulk transcriptome	GPL13667	Human	36182938
GSE93255	3	4	0	0	Primary tumor	Colorectal cancer	Bulk transcriptome	GPL10558	Human	29891662
GSE46824	14	9	0	0	Primary tumor	Colorectal cancer	Bulk transcriptome	GPL6244	Human	NA
GSE14333	290	0	0	226	Primary tumor	Colorectal cancer	Bulk transcriptome	GPL570	Human	19996206
GSE161158	250	0	0	204	Primary tumor	Colorectal cancer	Bulk transcriptome	GPL570	Human	34114372
GSE17538	232	0	232	0	Primary tumor	Colorectal cancer	Bulk transcriptome	GPL570	Human	30606770
GSE29621	65	0	65	0	Primary tumor	Colorectal cancer	Bulk transcriptome	GPL570	Human	22362069
GSE31595	37	0	0	33	Primary tumor	Colorectal cancer	Bulk transcriptome	GPL570	Human	22710688
GSE33113	90	0	0	87	Primary tumor	Colorectal cancer	Bulk transcriptome	GPL570	Human	22496204
GSE38832	122	0	0	92	Primary tumor	Colorectal cancer	Bulk transcriptome	GPL570	Human	25320007
GSE39582	585	0	579	574	Primary tumor	Colorectal cancer	Bulk transcriptome	GPL570	Human	23700391
GSE72970	124	0	124	0	Primary tumor	Colorectal cancer	Bulk transcriptome	GPL570	Human	30863148
GSE92921	59	0	0	59	Primary tumor	Colorectal cancer	Bulk transcriptome	GPL570	Human	NA
GSE159112	NA	NA	NA	NA	Cells	NA	Bulk transcriptome	GPL20795	Human	34149684
TCGA+GTEx	1099	292	1086	0	Primary tumor	Breast cancer	Bulk transcriptome	Illumina HiSeq 2000/2500	Human	NA
TCGA+GTEx	306	13	306	0	Primary tumor	Cervical cancer	Bulk transcriptome	Illumina HiSeq 2000/2500	Human	NA
TCGA+GTEx	182	666	163	0	Primary tumor	Esophageal cancer	Bulk transcriptome	Illumina HiSeq 2000/2500	Human	NA
TCGA+GTEx	414	210	370	0	Primary tumor	Gastric Cancer	Bulk transcriptome	Illumina HiSeq 2000/2500	Human	NA
TCGA+GTEx	371	160	373	0	Primary tumor	Liver Cancer	Bulk transcriptome	Illumina HiSeq 2000/2500	Human	NA
TCGA+GTEx	1013	397	1026	0	Primary tumor	Lung Cancer	Bulk transcriptome	Illumina HiSeq 2000/2500	Human	NA
TCGA+GTEx	427	88	379	0	Primary tumor	Ovarian cancer	Bulk transcriptome	Illumina HiSeq 2000/2500	Human	NA
TCGA+GTEx	179	171	179	0	Primary tumor	Pancreatic cancer	Bulk transcriptome	Illumina HiSeq 2000/2500	Human	NA
TCGA+GTEx	496	152	501	0	Primary tumor	Prostate cancer	Bulk transcriptome	Illumina HiSeq 2000/2500	Human	NA

## Sheet: S4
Supplementary Table 4. Cell-subtype marker genes a used for ssGSEA scoring.
COL10A1+Fib markers	Epi_1 markers	APOE+Macr markers	SPP1+Macr markers	C1QA+Macr markers	M2-like macrophage markers
COMP	ALDOA	APOE	SPP1	C1QA	MRC1
COL10A1	ERO1A	APOC1	CHI3L1	SLC40A1	CD163
MMP11	MMP7	IGKC	APOC1	SEPP1	CD36
CTHRC1	FTH1	EEF1A1	CCL18	C1QB	PPARG
SFRP4	TM4SF1	FTL	FABP5	C1QC	CSF1R
COL1A1	B2M	CTSD	FBP1	RNASE1	IL10
COL11A1	ANXA1	COX7C	GPNMB	FOLR2	TGFB
SULF1	S100A4	NUPR1	CSTB	F13A1	ARG1
THBS2	LGALS1	IGHG3	FN1	STAB1
FN1	LY6E		CTSD	PLTP
POSTN	IFI6		IFI6	SLCO2B1
INHBA	IL32		CD9	MS4A4A
COL1A2	S100A11		CTSL	LGMN
ASPN	C19orf33		NUPR1	GPR34
GJB2	TIMP1		TREM2	CTSC
COL12A1	CXCL8		GCHFR	DAB2
AEBP1	SLPI		SDC2	MS4A6A
COL3A1	CSTB		ACP5	A2M
SPARC	PLAUR		CTSB	MRC1
MMP14	SPINT2		PLA2G7	ITM2B
COL5A1	MT-ND1		LGALS3
IGFL2	CXCL1		CYP27A1
COL8A1	MT-ND2		CAPG
BGN	MT-ND4		LIPA
COL5A2	CEACAM5		FTL
VCAN	ATP5E		LPL
HOPX	KLK10		CD68
FAP	TACSTD2
ANTXR1	CD59
ISLR	MT-CO1
HTRA1	GPX1
CTSB	TCEB2
COL6A3	PI3
CHPF	FXYD5
RAB31	C15orf48
RBP4	CYSTM1
MFAP2	RPS17
CDH11	ANXA2
MDK	HLA-B
NBL1	GNB2L1
SERPINH1	HSPB1
ADAM12	ZFAS1
	RPL41
	MT-CO2
	MT-ND3
	S100P
	RPL39
	CXCL3
	CTSD
	CST3
	KLF6
	IGFBP6
	MT-ND5
	MT-CO3
	CD55
	LCN2
	MT-ATP6
	IFITM3
	BST2

## Sheet: S5
Supplementary Table 5. Sequences of small interfering RNAs (siRNAs) targeting COL10A1, CD18, and RUNX2 used in this study.
Gene	siRNA ID	Sense (5′→3′)	Antisense (5′→3′)
NC	si_NC	UUCUCCGAACGUGUCACGUTT	ACGUGACACGUUCGGAGAATT
CD18	CD18-siRNA-1	AUGUCAAGUAUCAGAAAGAAG	CUUCUUUCUGAUACUUGACAU
CD18	CD18-siRNA-2	CAUGCUUUGACAGCAAGUGGA	UCCACUUGCUGUCAAAGCAUG
CD18	CD18-siRNA-3	UCUCUGACAUCAGAGCUGCU	AGCAGCUCUGAUGUCAGAGA
CD18	CD18-siRNA-4	AACAGGAAGUGUCAGGACUUU	AAAGUCCUGACACUUCCUGUU
RUNX2	RUNX2-siRNA-1	AAGGUUCAACGAUCUGAUUUG	AAUCAGAUCGUUGAACCUUU
RUNX2	RUNX2-siRNA-2	ACAAGGACAGAGUCAGAUU	AAUCUGACUCUGUCCUUGU
RUNX2	RUNX2-siRNA-3	CAAGGACAGAGUCAGAUUAUU	AAUUCUGACUCUGUCCUUGU
COL10A1	COL10A1-siRNA-1	AUGCUGCCACAAAUACCCUUU	AAAGGGUAUUUGUGGCAGCAU
COL10A1	COL10A1-siRNA-2	UGAACGAUACCAAAUGCCCAC	GUGGGCAUUUGGUAUCGUUCA
COL10A1	COL10A1-siRNA-3	AGAGUAAAGGUAUAGCAGU	ACUGCUAUACCUUUACUCU

## Sheet: S6
Supplementary Table 6. Primer sequences used for RT-qPCR analysis.
Gene	Sequence (5' -> 3')
TNF	Forward Primer CCTCTCTCTAATCAGCCCTCTG
	Reverse Primer GAGGACCTGGGAGTAGATGAG
IFNG	Forward Primer TCGGTAACTGACTTGAATGTCCA
	Reverse Primer TCGCTTCCCTGTTTTAGCTGC
IL1B	Forward Primer ATGATGGCTTATTACAGTGGCAA
	Reverse Primer GTCGGAGATTCGTAGCTGGA
SOCS3	Forward Primer CCTGCGCCTCAAGACCTTC
	Reverse Primer GTCACTGCGCTCCAGTAGAA
NOS2	Forward Primer TTCAGTATCACAACCTCAGCAAG
	Reverse Primer TGGACCTGCAAGTTAAAATCCC
CD163	Forward Primer TTTGTCAACTTGAGTCCCTTCAC
	Reverse Primer TCCCGCTACACTTGTTTTCAC
PDGFB	Forward Primer CTCGATCCGCTCCTTTGATGA
	Reverse Primer CGTTGGTGCGGTCTATGAG
CSF1R	Forward Primer GGGAATCCCAGTGATAGAGCC
	Reverse Primer TTGGAAGGTAGCGTTGTTGGT
MRC1	Forward Primer TCCGGGTGCTGTTCTCCTA
	Reverse Primer CCAGTCTGTTTTTGATGGCACT
ARG1	Forward Primer GTGGAAACTTGCATGGACAAC
	Reverse Primer AATCCTGGCACATCGGGAATC
TGFB	Forward Primer GGCCAGATCCTGTCCAAGC
	Reverse Primer GTGGGTTTCCACCATTAGCAC
